# Supplementary material for: 3,9-Diisopropyl-2,4,8,10-tetra­thia­spiro­[5.5]undeca­ne
Source: Acta Crystallogr Sect E Struct Rep Online. 2010 Sep 25;66(Pt 10):o2618. doi: 10.1107/S1600536810037281 (PMC2983234; doi:10.1107/S1600536810037281)
Supplement: Supplementary file 2 [file e-66-o2618-Isup2.hkl]

# 
# h,k,l, Fc-squared, Fo-squared, sigma(Fo-squared) and status flag 
# 
data_I
_shelx_title ' 49alb in C2/c' 
_shelx_refln_list_code          4 
_shelx_F_calc_maximum      205.85 
_exptl_crystal_F_000       664.00 
_reflns_d_resolution_high  0.8409 
 
loop_ 
 _symmetry_equiv_pos_as_xyz 
 'x, y, z' 
 '-x, y, -z+1/2' 
 'x+1/2, y+1/2, z' 
 '-x+1/2, y+1/2, -z+1/2' 
 '-x, -y, -z' 
 'x, -y, z-1/2' 
 '-x+1/2, -y+1/2, -z' 
 'x+1/2, -y+1/2, z-1/2' 
 
_cell_length_a    16.7012 
_cell_length_b    10.2410 
_cell_length_c    12.0631 
_cell_angle_alpha  90.000 
_cell_angle_beta  128.418 
_cell_angle_gamma  90.000 
 
_shelx_F_squared_multiplier     1.000 
 
loop_ 
 _refln_index_h 
 _refln_index_k 
 _refln_index_l 
 _refln_F_squared_calc 
 _refln_F_squared_meas 
 _refln_F_squared_sigma 
 _refln_observed_status 
   2   0   0    20743.94    23453.20    389.57 o 
   4   0   0     1876.15     1891.96     36.39 o 
   6   0   0     1321.99     1433.94     39.73 o 
   8   0   0    19325.71    19540.50    333.13 o 
  10   0   0     3822.09     3556.19     71.98 o 
  12   0   0        2.05        1.08      9.35 o 
  14   0   0        0.26       20.52     14.34 o 
   1   1   0      785.20      998.67     13.24 o 
   3   1   0    24717.53    27998.35    329.20 o 
   5   1   0    11885.36    13131.82    158.07 o 
   7   1   0      168.33      251.17      7.31 o 
   9   1   0      919.32      813.75     16.45 o 
  11   1   0      570.12      529.86     21.85 o 
  13   1   0      490.23      439.49     21.36 o 
  15   1   0       47.37       42.36     18.82 o 
   0   2   0    23072.21    26114.94    434.00 o 
   2   2   0    11828.86    13311.70    158.28 o 
   4   2   0       77.10      107.42      3.75 o 
   6   2   0     4055.22     4345.19     57.09 o 
   8   2   0     1406.51     1452.06     25.89 o 
  10   2   0      700.07      646.05     18.33 o 
  12   2   0      276.62      243.25     15.17 o 
  14   2   0       73.94       97.46     14.40 o 
   1   3   0      843.40      864.49     14.05 o 
   3   3   0    18583.36    20953.58    248.96 o 
   5   3   0    17923.84    19748.10    236.27 o 
   7   3   0      456.75      458.38     11.07 o 
   9   3   0      177.87      188.31      8.96 o 
  11   3   0      700.50      640.82     31.63 o 
  13   3   0      670.32      678.22     27.70 o 
  15   3   0       31.84       50.95     17.77 o 
   0   4   0     1217.36     1291.30     27.82 o 
   2   4   0      339.50      378.43      8.37 o 
   4   4   0     1240.71     1296.49     20.96 o 
   6   4   0        4.94       13.55      4.73 o 
   8   4   0      926.31      933.96     20.38 o 
  10   4   0       17.16       49.50      8.07 o 
  12   4   0      291.31      265.90     15.27 o 
  14   4   0       20.19       27.45     10.75 o 
   1   5   0     5322.84     5078.51     70.31 o 
   3   5   0      546.10      610.80     17.93 o 
   5   5   0      242.23      280.34      8.48 o 
   7   5   0     2025.12     1910.92     34.92 o 
   9   5   0     1659.90     1418.35     29.10 o 
  11   5   0       66.59      110.30     14.79 o 
  13   5   0        2.47       28.62     12.75 o 
   0   6   0     1306.09     1291.38     30.49 o 
   2   6   0      288.77      287.91      8.24 o 
   4   6   0     2759.46     2603.59     39.42 o 
   6   6   0      971.47      945.33     20.37 o 
   8   6   0       99.54      106.90     10.68 o 
  10   6   0       25.08       24.64     13.62 o 
  12   6   0      148.28      184.55     22.48 o 
   1   7   0       17.47       19.15      4.10 o 
   3   7   0      897.15      894.22     21.46 o 
   5   7   0     1674.48     1479.04     28.42 o 
   7   7   0      498.78      417.96     15.28 o 
   9   7   0       30.68       59.81     11.78 o 
  11   7   0        3.15       25.71     10.82 o 
   0   8   0      103.53      115.76     13.91 o 
   2   8   0      496.78      431.60     14.47 o 
   4   8   0     1555.30     1340.58     29.48 o 
   6   8   0      103.37      157.51     12.38 o 
   8   8   0       14.65       37.32      8.97 o 
  10   8   0      152.93      218.85     20.81 o 
   1   9   0      481.78      466.86     17.63 o 
   3   9   0      652.47      644.44     21.50 o 
   5   9   0     1243.66     1153.50     31.20 o 
   7   9   0       39.33       74.35     11.98 o 
   9   9   0      197.01      219.63     19.56 o 
   0  10   0     2134.36     1952.24     93.92 o 
   2  10   0      704.06      656.85     26.10 o 
   4  10   0       37.67       49.20     11.68 o 
   6  10   0       40.11       80.07     12.41 o 
   8  10   0      766.82      687.02     32.64 o 
   1  11   0        8.13       12.67     11.43 o 
   3  11   0       92.48      129.29     21.50 o 
   5  11   0      201.55      274.98     25.52 o 
   0  12   0      122.55      186.49     27.26 o 
   2  12   0       42.23       67.92     13.71 o 
 -15   1   1      207.36      257.01     18.20 o 
 -13   1   1       19.79       36.49      9.70 o 
 -11   1   1     3316.43     3163.16     55.87 o 
  -9   1   1      946.49      932.73     18.16 o 
  -7   1   1     3115.15     3396.22     45.63 o 
  -5   1   1      309.87      312.02      6.57 o 
  -3   1   1    42373.75    47315.74    554.97 o 
  -1   1   1    12441.93    14060.97    191.51 o 
   1   1   1     1893.44     2032.46     26.07 o 
   3   1   1       74.38       71.78      3.41 o 
   5   1   1     1616.13     1982.85     28.57 o 
   7   1   1     1474.36     1445.39     23.71 o 
   9   1   1       44.36       84.26      8.18 o 
  11   1   1       13.66        5.53     10.38 o 
  13   1   1        0.42        3.59     10.80 o 
 -16   2   1      243.55      268.42     22.19 o 
 -14   2   1      911.71      785.90     30.03 o 
 -12   2   1       80.34      133.69     13.64 o 
 -10   2   1     1315.53     1223.11     27.49 o 
  -8   2   1     2984.37     3255.24     48.23 o 
  -6   2   1    14086.14    14909.03    179.46 o 
  -4   2   1      861.46      888.34     13.90 o 
  -2   2   1    11879.84    13418.09    159.39 o 
   0   2   1     7384.80     8577.03    130.26 o 
   2   2   1    13047.07    14589.07    173.92 o 
   4   2   1     2676.33     2949.66     42.43 o 
   6   2   1     1812.10     1658.79     27.17 o 
   8   2   1      100.99      115.37      7.66 o 
  10   2   1      288.04      293.51     13.67 o 
  12   2   1      215.33      227.79     15.98 o 
  14   2   1       23.66       31.81     11.97 o 
 -15   3   1       33.03       24.19     11.79 o 
 -13   3   1       94.85      111.50     17.20 o 
 -11   3   1      684.80      649.77     17.42 o 
  -9   3   1      277.99      307.29     10.41 o 
  -7   3   1       48.80       58.64      4.28 o 
  -5   3   1      955.08      886.13     15.10 o 
  -3   3   1     2303.68     2418.76     32.45 o 
  -1   3   1     4051.49     4419.48     55.32 o 
   1   3   1      205.13      229.89      5.51 o 
   3   3   1     3820.71     4006.25     52.19 o 
   5   3   1       86.77      103.17      5.15 o 
   7   3   1     1360.26     1201.05     31.01 o 
   9   3   1      157.62      161.47     11.04 o 
  11   3   1      488.24      450.46     18.38 o 
  13   3   1       82.60      109.62     14.84 o 
 -14   4   1        0.01        0.00      9.95 o 
 -12   4   1       15.71       17.80      7.16 o 
 -10   4   1      166.83      164.54     10.15 o 
  -8   4   1      289.43      310.44      9.16 o 
  -6   4   1      323.52      433.45     10.31 o 
  -4   4   1      282.02      298.51      9.06 o 
  -2   4   1     1616.82     1676.27     26.19 o 
   0   4   1        6.49        8.25      1.83 o 
   2   4   1        2.93       22.42      3.50 o 
   4   4   1      527.31      516.16     11.44 o 
   6   4   1     1161.55     1112.12     20.51 o 
   8   4   1      227.48      220.18      9.49 o 
  10   4   1       20.94       19.61      7.59 o 
  12   4   1      134.15      158.75     17.74 o 
 -15   5   1        9.53       10.85     17.87 o 
 -13   5   1       12.60       17.31     10.05 o 
 -11   5   1       21.98       56.47      9.50 o 
  -9   5   1      537.54      542.03     17.92 o 
  -7   5   1       62.48       74.09      5.90 o 
  -5   5   1      400.59      394.36      9.88 o 
  -3   5   1        2.47        8.00      2.69 o 
  -1   5   1       27.34       33.62      4.41 o 
   1   5   1       28.31       54.41      4.09 o 
   3   5   1        0.47       12.83      3.08 o 
   5   5   1       98.13      144.04      6.84 o 
   7   5   1      188.89      170.25      8.31 o 
   9   5   1      101.97      138.04     14.38 o 
  11   5   1       36.42       62.27     12.54 o 
  13   5   1        4.83       35.02     16.34 o 
 -14   6   1       76.12       63.16     21.01 o 
 -12   6   1       42.32       43.39     11.10 o 
 -10   6   1       70.80      107.52     11.00 o 
  -8   6   1       22.62       28.85      5.77 o 
  -6   6   1      410.52      372.68     15.23 o 
  -4   6   1        0.05        6.81      3.35 o 
  -2   6   1      197.65      190.76      6.69 o 
   0   6   1       64.66       87.83      4.92 o 
   2   6   1      593.77      622.85     14.04 o 
   4   6   1      150.59      158.14      9.65 o 
   6   6   1      331.60      297.75     11.19 o 
   8   6   1       82.53      102.82     11.44 o 
  10   6   1       58.69       79.73     11.77 o 
  12   6   1        1.51       20.61     12.84 o 
 -13   7   1       68.45      100.56     15.20 o 
 -11   7   1      145.39      187.73     16.86 o 
  -9   7   1      130.01      179.99     13.99 o 
  -7   7   1     1134.28     1025.80     34.78 o 
  -5   7   1      598.89      604.85     15.87 o 
  -3   7   1      752.05      765.68     15.86 o 
  -1   7   1     1203.37     1190.47     32.57 o 
   1   7   1      351.01      309.49     10.35 o 
   3   7   1      738.72      639.70     16.23 o 
   5   7   1      351.20      324.67     11.87 o 
   7   7   1      874.02      776.44     24.67 o 
   9   7   1       49.80       77.66     12.05 o 
  11   7   1      146.32      193.08     24.72 o 
 -12   8   1      203.54      229.97     19.15 o 
 -10   8   1      611.49      581.10     22.32 o 
  -8   8   1       92.49      132.97     13.54 o 
  -6   8   1     1383.46     1329.70     32.95 o 
  -4   8   1        0.02       10.28      5.50 o 
  -2   8   1     1321.87     1225.91     44.59 o 
   0   8   1       32.42       38.97      5.97 o 
   2   8   1     2392.03     2153.98     38.02 o 
   4   8   1     1076.85      884.14     21.22 o 
   6   8   1       95.27      141.76     12.37 o 
   8   8   1       74.85      110.24     15.22 o 
  10   8   1      291.93      300.98     20.64 o 
 -11   9   1      139.42      178.35     19.50 o 
  -9   9   1       36.65       76.29     13.28 o 
  -7   9   1       41.43       51.54     10.40 o 
  -5   9   1       36.10       62.27      9.21 o 
  -3   9   1      202.48      204.31     13.65 o 
  -1   9   1      611.36      495.78     18.50 o 
   1   9   1        2.37       19.27      7.60 o 
   3   9   1      356.77      359.15     15.80 o 
   5   9   1        0.74       16.63      7.24 o 
   7   9   1      291.27      271.76     17.41 o 
   9   9   1       38.64       31.60     12.18 o 
  -8  10   1        6.13       29.94     14.64 o 
  -6  10   1       51.23       84.16     12.78 o 
  -4  10   1       12.63       31.75      8.42 o 
  -2  10   1       46.25       61.20     10.22 o 
   0  10   1       30.28       46.38     11.18 o 
   2  10   1      178.76      214.75     16.63 o 
   4  10   1       21.08       24.37     10.23 o 
   6  10   1       21.93       78.58     18.41 o 
  -7  11   1       76.09      109.59     14.37 o 
  -5  11   1       69.19       55.46     15.90 o 
  -3  11   1      228.87      258.42     16.83 o 
  -1  11   1      513.22      458.30     22.44 o 
   1  11   1        0.26       18.94     10.83 o 
   3  11   1       43.04       77.45     14.22 o 
   5  11   1      156.98      195.56     22.94 o 
  -2  12   1       62.68       68.99     12.93 o 
   0  12   1       13.86       45.68     17.84 o 
 -16   0   2      624.04      587.15     48.05 o 
 -14   0   2      146.44      173.17     24.27 o 
 -12   0   2      343.73      315.97     18.64 o 
 -10   0   2     2014.32     1947.97     42.54 o 
  -8   0   2     8876.61     8406.99    147.62 o 
  -6   0   2     5648.69     5691.73    100.12 o 
  -4   0   2      154.32      170.51      5.87 o 
  -2   0   2     4756.16     5499.84     93.91 o 
   0   0   2     2033.90     2404.56     43.24 o 
   2   0   2    22578.95    24387.62    407.98 o 
   4   0   2       76.32       78.95      6.69 o 
   6   0   2      201.16      200.93      9.43 o 
   8   0   2      752.45      599.65     24.05 o 
  10   0   2     1296.10     1129.58     50.02 o 
  12   0   2        6.03       27.57     13.46 o 
 -17   1   2      106.79      116.32     17.70 o 
 -15   1   2       21.21       33.24     10.71 o 
 -13   1   2     1031.30      950.92     25.01 o 
 -11   1   2      172.34      172.18      9.57 o 
  -9   1   2      132.39      163.86      6.05 o 
  -7   1   2     1534.43     1452.37     24.02 o 
  -5   1   2     6067.16     6607.92     87.10 o 
  -3   1   2     1568.67     1783.07     24.94 o 
  -1   1   2      520.35      571.66      8.96 o 
   1   1   2     1693.74     1885.67     25.23 o 
   3   1   2      436.48      492.57      9.45 o 
   5   1   2     2763.90     2594.84     39.37 o 
   7   1   2      200.67      175.42      8.57 o 
   9   1   2       78.43      102.41      9.33 o 
  11   1   2       55.26       65.98     11.93 o 
  13   1   2      191.70      201.31     23.84 o 
 -16   2   2       10.55       27.27     11.13 o 
 -14   2   2       42.28       56.32     10.66 o 
 -12   2   2      289.79      257.46     12.04 o 
 -10   2   2      736.50      770.12     17.59 o 
  -8   2   2      478.11      472.25     12.52 o 
  -6   2   2     1241.00     1254.70     21.21 o 
  -4   2   2    14440.21    15895.77    202.60 o 
  -2   2   2      468.86      489.91      8.20 o 
   0   2   2      808.38      812.46     12.65 o 
   2   2   2      600.86      592.59     10.82 o 
   4   2   2     5606.93     5658.42     72.30 o 
   6   2   2      883.77      767.85     16.85 o 
   8   2   2      159.60      169.25      9.22 o 
  10   2   2       30.22       45.31      9.15 o 
  12   2   2       35.62       40.33     11.52 o 
 -15   3   2       44.93       65.10     13.87 o 
 -13   3   2      575.49      550.84     23.04 o 
 -11   3   2      690.09      674.83     17.39 o 
  -9   3   2        0.53       16.15      6.97 o 
  -7   3   2     1420.31     1432.06     22.42 o 
  -5   3   2     2124.42     2157.07     30.04 o 
  -3   3   2     5690.18     5714.58     70.90 o 
  -1   3   2     2876.80     3176.77     47.93 o 
   1   3   2     2537.10     2527.58     34.34 o 
   3   3   2     1375.36     1416.88     22.31 o 
   5   3   2      835.64      794.44     18.75 o 
   7   3   2      772.86      714.97     17.28 o 
   9   3   2      107.72      162.06     13.03 o 
  11   3   2      117.90      163.52     15.18 o 
  13   3   2       32.61       49.35     11.64 o 
 -16   4   2       44.10       60.64     16.98 o 
 -14   4   2       30.08       66.73     11.50 o 
 -12   4   2      604.77      611.15     17.46 o 
 -10   4   2       16.11       23.53      5.13 o 
  -8   4   2      562.19      541.35     14.92 o 
  -6   4   2      211.46      206.19      8.08 o 
  -4   4   2     3314.55     3184.76     43.74 o 
  -2   4   2      204.13      213.53      6.03 o 
   0   4   2     1840.24     1800.85     28.56 o 
   2   4   2        5.66        8.48      2.59 o 
   4   4   2      864.65      779.20     15.54 o 
   6   4   2      683.98      634.54     18.16 o 
   8   4   2       74.97      104.05     11.59 o 
  10   4   2      347.51      323.11     17.92 o 
  12   4   2        6.66       32.88     12.94 o 
 -15   5   2      243.49      273.46     35.06 o 
 -13   5   2        1.05       14.17     12.06 o 
 -11   5   2       29.45       48.41      7.07 o 
  -9   5   2     2268.92     1994.78     47.86 o 
  -7   5   2     4307.65     4119.49     56.44 o 
  -5   5   2      274.38      228.40     12.78 o 
  -3   5   2       33.04       35.19      3.77 o 
  -1   5   2     4900.79     4976.39     69.67 o 
   1   5   2     9816.14     9746.40    129.87 o 
   3   5   2      596.70      594.06     13.06 o 
   5   5   2      215.59      204.72      8.93 o 
   7   5   2      127.39      150.33     11.06 o 
   9   5   2     1688.96     1497.87     62.45 o 
  11   5   2      389.90      400.79     22.37 o 
 -14   6   2      113.60       77.05     31.39 o 
 -12   6   2      613.13      542.31     26.89 o 
 -10   6   2       63.53       91.35      9.99 o 
  -8   6   2      179.26      196.76     16.16 o 
  -6   6   2      120.56      123.62      7.44 o 
  -4   6   2     3836.22     3594.93     49.70 o 
  -2   6   2     1853.12     1768.21     27.21 o 
   0   6   2       53.95       64.26      5.87 o 
   2   6   2      123.05      128.74      7.99 o 
   4   6   2     1968.19     1868.33     43.18 o 
   6   6   2     1111.78     1036.52     25.42 o 
   8   6   2        0.18        1.14      7.42 o 
  10   6   2       94.29      109.06     16.52 o 
 -13   7   2      288.47      281.53     20.42 o 
 -11   7   2      118.45      166.73     14.01 o 
  -9   7   2        0.47       11.75      6.29 o 
  -7   7   2       12.95       14.15      5.22 o 
  -5   7   2      708.13      662.97     16.18 o 
  -3   7   2      950.86      860.96     28.40 o 
  -1   7   2      216.42      215.16      8.85 o 
   1   7   2       21.95       37.31      5.67 o 
   3   7   2      182.09      177.51     10.48 o 
   5   7   2      416.11      405.80     17.51 o 
   7   7   2       65.63       87.83     11.78 o 
   9   7   2       12.34       28.48     10.78 o 
 -12   8   2      207.91      227.44     22.16 o 
 -10   8   2      187.61      204.59     14.95 o 
  -8   8   2      110.54      150.38     15.63 o 
  -6   8   2      396.42      378.36     21.27 o 
  -4   8   2      672.40      651.51     31.78 o 
  -2   8   2      884.69      858.00     22.00 o 
   0   8   2      200.89      219.46     10.90 o 
   2   8   2      390.70      396.07     13.48 o 
   4   8   2      459.88      443.55     14.80 o 
   6   8   2      567.62      530.93     22.14 o 
   8   8   2       24.12       49.27     12.69 o 
 -11   9   2      108.22      146.67     26.35 o 
  -9   9   2      379.00      339.97     19.31 o 
  -7   9   2      405.27      395.25     19.47 o 
  -5   9   2       51.76       62.16      9.10 o 
  -3   9   2      435.69      339.58     15.20 o 
  -1   9   2      215.22      231.72     13.28 o 
   1   9   2      779.90      773.83     24.55 o 
   3   9   2        3.59       15.63      7.30 o 
   5   9   2      149.03      185.73     14.14 o 
   7   9   2        9.55       23.85     11.48 o 
 -10  10   2       39.98       57.06     13.23 o 
  -8  10   2      870.20      798.72     30.86 o 
  -6  10   2      144.24      180.05     17.75 o 
  -4  10   2      311.32      304.70     15.05 o 
  -2  10   2        9.01       26.62      8.15 o 
   0  10   2     1269.88     1142.66     32.43 o 
   2  10   2      415.11      405.81     21.03 o 
   4  10   2       47.38       71.12     13.93 o 
   6  10   2       29.53       33.66     24.63 o 
  -7  11   2       21.56       46.38     13.10 o 
  -5  11   2      153.56      191.88     17.53 o 
  -3  11   2      511.94      494.10     25.02 o 
  -1  11   2        4.54       21.68     10.37 o 
   1  11   2       82.21       73.64     13.91 o 
   3  11   2       81.23      133.10     16.48 o 
  -2  12   2        7.99       30.44     12.26 o 
 -17   1   3       24.28       42.13     12.42 o 
 -15   1   3       49.08       86.85     11.08 o 
 -13   1   3       28.46       50.07      8.04 o 
 -11   1   3       75.34       88.13      8.32 o 
  -9   1   3     1447.89     1297.61     23.19 o 
  -7   1   3      387.50      376.19      9.07 o 
  -5   1   3      363.93      336.70      6.79 o 
  -3   1   3      311.97      320.37      6.96 o 
  -1   1   3     4452.09     5279.64     65.25 o 
   1   1   3      167.88      171.80      5.40 o 
   3   1   3       38.23       27.91      3.74 o 
   5   1   3       29.14       36.68      5.51 o 
   7   1   3      296.57      302.98     12.78 o 
   9   1   3        0.81        9.07      5.93 o 
  11   1   3       72.56       88.33     13.89 o 
 -16   2   3       75.90       90.06     15.60 o 
 -14   2   3      524.07      424.85     16.52 o 
 -12   2   3      188.44      176.24      9.94 o 
 -10   2   3      420.71      375.84     11.02 o 
  -8   2   3      111.76      113.03      5.31 o 
  -6   2   3     3414.63     3542.00     50.01 o 
  -4   2   3     3775.34     4104.87     56.11 o 
  -2   2   3       21.18       20.35      2.31 o 
   0   2   3     2744.71     2924.10     38.64 o 
   2   2   3     1833.05     1727.46     25.46 o 
   4   2   3     1347.62     1278.99     23.39 o 
   6   2   3       39.61       53.65      6.72 o 
   8   2   3      896.94      759.31     21.10 o 
  10   2   3       57.85       84.91     10.91 o 
  12   2   3      159.18      217.03     20.25 o 
 -17   3   3       47.09       65.27     16.72 o 
 -15   3   3      148.74      165.03     15.89 o 
 -13   3   3       50.89       74.95      9.36 o 
 -11   3   3      453.13      412.58     12.66 o 
  -9   3   3     2003.61     1831.31     31.28 o 
  -7   3   3     1065.62      992.61     16.71 o 
  -5   3   3     1145.61     1065.23     16.89 o 
  -3   3   3       29.66       41.13      3.37 o 
  -1   3   3     8363.87     8812.84    115.69 o 
   1   3   3      182.68      202.30      6.06 o 
   3   3   3     3012.52     3006.65     42.18 o 
   5   3   3      988.96      961.79     21.90 o 
   7   3   3     1055.94      937.05     23.29 o 
   9   3   3      579.33      533.31     20.20 o 
  11   3   3      315.77      324.75     17.52 o 
 -16   4   3        1.18       27.26     12.37 o 
 -14   4   3       23.62       39.51      9.48 o 
 -12   4   3       70.45       67.86      8.03 o 
 -10   4   3     1362.05     1252.63     38.11 o 
  -8   4   3      112.80      117.74      5.38 o 
  -6   4   3     1339.95     1393.62     22.03 o 
  -4   4   3       28.95       40.42      4.05 o 
  -2   4   3     1436.68     1358.78     22.85 o 
   0   4   3     2535.81     2558.90     39.07 o 
   2   4   3     1055.67     1118.17     19.37 o 
   4   4   3      604.66      565.38     14.45 o 
   6   4   3        0.98       16.69      5.27 o 
   8   4   3      675.48      620.00     39.73 o 
  10   4   3        4.73       25.12     14.45 o 
 -15   5   3      133.15      130.47     16.48 o 
 -13   5   3       54.40       90.82     13.08 o 
 -11   5   3      120.13      135.36     10.60 o 
  -9   5   3       11.64       21.08      6.68 o 
  -7   5   3      887.52      829.59     17.76 o 
  -5   5   3       74.29       95.14      5.04 o 
  -3   5   3       57.50       50.17      3.53 o 
  -1   5   3       35.50       47.53      4.87 o 
   1   5   3      258.85      284.58      9.35 o 
   3   5   3      102.64      126.81      8.28 o 
   5   5   3      241.23      227.31     13.05 o 
   7   5   3        5.95       25.06      7.59 o 
   9   5   3        0.36        9.68     10.87 o 
  11   5   3       34.85       52.83     14.32 o 
 -14   6   3      100.48      135.19     17.13 o 
 -12   6   3       17.07       14.73      7.67 o 
 -10   6   3       93.82      140.41     10.84 o 
  -8   6   3       26.77       35.36      6.26 o 
  -6   6   3      504.96      528.35     18.87 o 
  -4   6   3      688.55      619.34     17.92 o 
  -2   6   3      720.90      660.78     15.27 o 
   0   6   3      887.40      809.24     18.02 o 
   2   6   3       54.57       90.28      9.10 o 
   4   6   3     1460.51     1464.64     31.55 o 
   6   6   3      149.42      172.10     12.55 o 
   8   6   3      605.23      573.58     25.07 o 
  10   6   3        3.95        7.58     12.37 o 
 -13   7   3      395.78      393.13     18.45 o 
 -11   7   3       29.13       48.23      8.91 o 
  -9   7   3      183.22      186.07     12.03 o 
  -7   7   3      258.95      278.54     11.27 o 
  -5   7   3     2249.95     2007.84     38.49 o 
  -3   7   3       12.85       28.59      5.85 o 
  -1   7   3     1625.90     1403.14     44.87 o 
   1   7   3       25.47       29.98      5.91 o 
   3   7   3      773.58      668.47     24.27 o 
   5   7   3        5.62       17.56      6.89 o 
   7   7   3      759.66      716.70     34.92 o 
   9   7   3      101.32      125.45     17.26 o 
 -12   8   3       67.52       81.90     12.32 o 
 -10   8   3      963.66      835.70     42.16 o 
  -8   8   3      204.65      193.52     26.28 o 
  -6   8   3      385.42      361.08     13.66 o 
  -4   8   3       95.09      115.00     10.01 o 
  -2   8   3      644.25      629.87     18.93 o 
   0   8   3       61.10       79.87     10.16 o 
   2   8   3      465.84      409.65     19.58 o 
   4   8   3      317.63      268.07     12.96 o 
   6   8   3        5.24       29.92      9.36 o 
   8   8   3        0.26        0.00     10.22 o 
 -11   9   3      126.91      191.06     19.84 o 
  -9   9   3       99.91      153.64     16.10 o 
  -7   9   3      121.24      168.86     16.53 o 
  -5   9   3      116.42      136.43     12.77 o 
  -3   9   3       84.86      113.38     12.34 o 
  -1   9   3      187.91      187.87     11.88 o 
   1   9   3        3.90       10.98      8.13 o 
   3   9   3       17.70       47.13     11.65 o 
   5   9   3        0.00       35.30     10.15 o 
   7   9   3       30.94       47.09     16.55 o 
 -10  10   3       16.32       10.65     13.59 o 
  -8  10   3       93.52      105.30     15.04 o 
  -6  10   3       69.95       77.13     12.12 o 
  -4  10   3        1.10       15.73      8.53 o 
  -2  10   3        3.67       15.08      8.22 o 
   0  10   3        5.61       24.00      9.25 o 
   2  10   3        4.31       22.78      9.11 o 
   4  10   3        0.86        0.71     12.23 o 
  -7  11   3       20.29       71.79     15.91 o 
  -5  11   3      115.05      150.12     15.45 o 
  -3  11   3       10.05       23.63      9.80 o 
  -1  11   3       69.87       88.82     14.85 o 
   1  11   3        1.84       21.40     12.03 o 
   3  11   3       13.39       50.43     15.67 o 
 -18   0   4       20.58       37.07     17.56 o 
 -16   0   4      459.10      418.23     24.68 o 
 -14   0   4     1361.79     1286.95     86.39 o 
 -12   0   4       12.99       15.31     15.45 o 
 -10   0   4      399.48      395.33     17.82 o 
  -8   0   4     6923.62     6726.08    119.17 o 
  -6   0   4     6131.61     6589.55    233.75 o 
  -4   0   4     1571.31     1610.70     37.38 o 
  -2   0   4     1209.64     1434.75     29.79 o 
   0   0   4     9572.61    10026.89    172.40 o 
   2   0   4     3743.95     3824.59     85.49 o 
   4   0   4      836.32      742.60     26.65 o 
   6   0   4       17.52       15.45      7.90 o 
   8   0   4     1027.76      939.36     38.04 o 
  10   0   4      470.20      472.07     38.15 o 
 -17   1   4       17.32       19.79     10.01 o 
 -15   1   4       68.72       84.04     10.25 o 
 -13   1   4       71.47      100.82      9.98 o 
 -11   1   4     2043.09     1792.80     50.13 o 
  -9   1   4       24.01       31.91      3.84 o 
  -7   1   4      584.71      588.48     10.93 o 
  -5   1   4      455.21      519.83      9.82 o 
  -3   1   4    10476.43    11264.29    135.87 o 
  -1   1   4       91.39      107.96      4.36 o 
   1   1   4      948.64     1012.56     19.77 o 
   3   1   4       67.36       87.32      5.79 o 
   5   1   4     1548.41     1474.62     30.76 o 
   7   1   4      354.78      320.57     13.34 o 
   9   1   4      169.19      207.37     14.81 o 
  11   1   4       18.58       21.44     16.45 o 
 -18   2   4        1.69       31.75     14.03 o 
 -16   2   4       24.13       53.72      9.64 o 
 -14   2   4      347.19      331.14     19.08 o 
 -12   2   4     2126.67     2061.13     40.14 o 
 -10   2   4     1453.35     1368.75     25.14 o 
  -8   2   4      331.52      351.11      9.45 o 
  -6   2   4      322.17      320.79      7.20 o 
  -4   2   4     9977.55    11050.83    133.84 o 
  -2   2   4    26078.81    29736.19    351.29 o 
   0   2   4      625.84      637.34     12.07 o 
   2   2   4        4.93       13.65      3.51 o 
   4   2   4      712.20      675.76     17.80 o 
   6   2   4     2706.72     2443.89     45.95 o 
   8   2   4      303.28      273.47     13.93 o 
  10   2   4        2.02       20.73      9.23 o 
 -17   3   4       89.41      101.26     16.10 o 
 -15   3   4       10.95       21.23      8.75 o 
 -13   3   4      135.69      146.16     11.28 o 
 -11   3   4      887.21      846.09     19.09 o 
  -9   3   4     2656.21     2537.62     40.12 o 
  -7   3   4      727.17      758.55     13.79 o 
  -5   3   4     2494.80     2274.74     34.91 o 
  -3   3   4     4019.13     4063.05     52.84 o 
  -1   3   4     2969.32     3048.02     41.37 o 
   1   3   4      878.31      878.83     16.04 o 
   3   3   4     1571.89     1479.78     32.89 o 
   5   3   4     1442.59     1329.84     29.22 o 
   7   3   4      157.57      202.82     11.61 o 
   9   3   4       25.24       29.56     10.19 o 
  11   3   4       56.58      108.13     18.37 o 
 -16   4   4       44.97       57.55     11.19 o 
 -14   4   4        4.71       11.44      7.71 o 
 -12   4   4     1273.73     1128.12     26.90 o 
 -10   4   4     1729.04     1648.80     33.43 o 
  -8   4   4      276.87      268.45      8.43 o 
  -6   4   4     1585.47     1392.23     25.06 o 
  -4   4   4     5176.85     5600.33     77.43 o 
  -2   4   4    11836.52    12706.56    166.00 o 
   0   4   4      155.59      163.06      5.98 o 
   2   4   4     2845.06     2805.04     40.81 o 
   4   4   4      859.19      793.38     27.50 o 
   6   4   4     2053.93     1798.15     41.51 o 
   8   4   4        2.42       15.49      9.50 o 
  10   4   4      224.19      266.87     18.99 o 
 -15   5   4      839.22      771.82     27.37 o 
 -13   5   4       50.95       74.65     10.27 o 
 -11   5   4       15.75       25.71      6.56 o 
  -9   5   4     3155.95     2972.03     52.24 o 
  -7   5   4    13181.75    13237.62    174.65 o 
  -5   5   4     4013.28     4072.45     59.51 o 
  -3   5   4      417.29      428.51     11.93 o 
  -1   5   4     1484.04     1540.01     27.48 o 
   1   5   4    12212.47    11918.12    171.67 o 
   3   5   4     5758.88     5367.96     85.43 o 
   5   5   4       76.86      119.44     12.05 o 
   7   5   4        0.65       13.14      8.16 o 
   9   5   4      825.49      726.87     30.11 o 
 -16   6   4       45.91       94.60     16.32 o 
 -14   6   4       14.80       38.74     11.15 o 
 -12   6   4      700.18      653.32     20.63 o 
 -10   6   4      180.98      158.42     10.21 o 
  -8   6   4       76.43       99.27      9.05 o 
  -6   6   4      116.50      139.20      9.77 o 
  -4   6   4     2197.77     2040.87     38.44 o 
  -2   6   4     1619.33     1495.74     30.78 o 
   0   6   4      183.27      175.70      8.71 o 
   2   6   4       53.16       93.15      9.38 o 
   4   6   4      269.77      295.19     13.11 o 
   6   6   4      825.98      776.91     25.20 o 
   8   6   4       98.24      162.63     21.61 o 
 -15   7   4      125.60      150.86     18.67 o 
 -13   7   4      290.60      284.02     14.48 o 
 -11   7   4      248.37      253.90     13.20 o 
  -9   7   4      174.63      182.90     12.23 o 
  -7   7   4     1290.89     1201.56     31.96 o 
  -5   7   4      734.75      713.87     19.69 o 
  -3   7   4      215.19      186.92      9.74 o 
  -1   7   4       76.22      109.42     10.25 o 
   1   7   4     1273.61     1198.27     28.37 o 
   3   7   4      379.63      343.76     14.23 o 
   5   7   4       17.40       25.79      7.92 o 
   7   7   4       24.15       41.90     14.12 o 
 -14   8   4       30.29       43.77     11.93 o 
 -12   8   4      362.78      371.22     19.78 o 
 -10   8   4      951.55      830.39     35.27 o 
  -8   8   4      220.28      223.35     12.58 o 
  -6   8   4      187.76      199.71     10.92 o 
  -4   8   4     1552.57     1429.85     35.31 o 
  -2   8   4     1777.54     1577.41     34.60 o 
   0   8   4      463.09      455.73     16.59 o 
   2   8   4       79.33      117.23     12.99 o 
   4   8   4      839.76      769.72     27.48 o 
   6   8   4      534.75      549.16     24.97 o 
 -11   9   4       91.10      108.09     14.21 o 
  -9   9   4        6.91       30.82      9.25 o 
  -7   9   4      233.79      213.07     13.99 o 
  -5   9   4        2.29       23.04      7.55 o 
  -3   9   4       33.10       33.62      7.51 o 
  -1   9   4        7.71       27.88      7.78 o 
   1   9   4      302.93      330.31     15.66 o 
   3   9   4       23.29       58.39     11.74 o 
   5   9   4       12.44       38.20     12.56 o 
 -10  10   4       45.81       73.91     12.51 o 
  -8  10   4      527.48      488.08     23.16 o 
  -6  10   4      418.61      404.60     27.74 o 
  -4  10   4        4.90       24.40      8.38 o 
  -2  10   4        9.59       22.46      9.19 o 
   0  10   4      247.86      233.81     16.03 o 
   2  10   4      420.72      387.86     20.24 o 
   4  10   4        8.02       25.52     12.16 o 
  -7  11   4       57.17       87.05     13.58 o 
  -5  11   4      122.95      165.25     16.08 o 
  -3  11   4      439.04      496.64     21.79 o 
  -1  11   4      108.63      175.72     16.77 o 
   1  11   4       27.95       60.78     15.94 o 
 -17   1   5      193.49      225.77     14.53 o 
 -15   1   5      230.83      249.96     13.13 o 
 -13   1   5       11.00       27.51      6.14 o 
 -11   1   5      261.65      238.64     12.18 o 
  -9   1   5      531.26      544.56     12.17 o 
  -7   1   5      849.09     1018.01     20.65 o 
  -5   1   5      791.17      892.69     15.38 o 
  -3   1   5      830.88      942.77     16.02 o 
  -1   1   5      479.38      467.61      9.91 o 
   1   1   5      968.31      921.97     18.28 o 
   3   1   5       14.15       21.08      5.44 o 
   5   1   5       27.85       36.53      7.03 o 
   7   1   5      270.50      291.69     13.53 o 
   9   1   5       82.15      129.33     14.42 o 
 -18   2   5       25.88       39.30     11.04 o 
 -16   2   5       46.12       81.01     13.00 o 
 -14   2   5      848.07      733.12     32.55 o 
 -12   2   5      796.39      780.58     20.52 o 
 -10   2   5      189.58      196.08      7.48 o 
  -8   2   5      786.85      806.58     14.49 o 
  -6   2   5     2535.20     2533.88     35.46 o 
  -4   2   5     2713.88     2781.48     38.29 o 
  -2   2   5     1557.98     1916.63     28.25 o 
   0   2   5     1394.82     1381.26     22.15 o 
   2   2   5      248.15      279.58     10.86 o 
   4   2   5     1130.39     1046.43     33.81 o 
   6   2   5       59.63       91.19     10.04 o 
   8   2   5      199.39      228.11     14.29 o 
  10   2   5       10.43       15.85     11.62 o 
 -17   3   5      145.71      197.57     19.17 o 
 -15   3   5      315.05      314.68     16.14 o 
 -13   3   5     2269.12     2093.99     46.92 o 
 -11   3   5        6.74       13.29      4.25 o 
  -9   3   5     2290.41     2117.30     34.51 o 
  -7   3   5      354.15      464.03     11.69 o 
  -5   3   5    24459.38    27138.69    345.66 o 
  -3   3   5     1278.20     1464.30     22.94 o 
  -1   3   5     1371.84     1437.63     23.26 o 
   1   3   5       10.66       19.14      4.07 o 
   3   3   5     3894.07     3636.29     61.48 o 
   5   3   5     1070.96      954.27     24.85 o 
   7   3   5        2.08       10.41      7.88 o 
   9   3   5       23.90       44.48     16.45 o 
 -16   4   5      129.71      165.97     16.64 o 
 -14   4   5       83.95      109.21     13.81 o 
 -12   4   5      173.59      211.17     11.29 o 
 -10   4   5     2694.95     2528.69     46.09 o 
  -8   4   5     3825.72     3519.76     59.21 o 
  -6   4   5       40.96       61.28      5.53 o 
  -4   4   5       12.11       44.26      7.78 o 
  -2   4   5     2657.80     2753.55     42.55 o 
   0   4   5     3948.22     3634.41     64.10 o 
   2   4   5      636.83      698.85     18.84 o 
   4   4   5      284.52      259.64     15.18 o 
   6   4   5       61.82       99.72     12.03 o 
   8   4   5      224.95      272.49     22.37 o 
 -17   5   5       79.62      110.69     14.49 o 
 -15   5   5       13.70       19.23      9.41 o 
 -13   5   5       11.42       36.09      8.29 o 
 -11   5   5        9.42       14.91      6.78 o 
  -9   5   5     1098.24      968.08     24.94 o 
  -7   5   5       12.81       25.79      4.78 o 
  -5   5   5      346.85      411.75     14.36 o 
  -3   5   5        0.36        7.01      4.28 o 
  -1   5   5      582.24      552.72     16.13 o 
   1   5   5      448.10      379.94     13.57 o 
   3   5   5      227.46      218.72     10.99 o 
   5   5   5        5.26        6.26      7.84 o 
   7   5   5        4.96       12.93     10.08 o 
 -16   6   5      106.22      145.28     16.07 o 
 -14   6   5       98.79      125.06     16.35 o 
 -12   6   5       35.77       54.67      9.10 o 
 -10   6   5     2616.81     2559.49     48.31 o 
  -8   6   5     2690.89     2594.41     53.02 o 
  -6   6   5       87.32      116.23      9.02 o 
  -4   6   5      143.97      136.46      8.72 o 
  -2   6   5     2380.76     2167.19     41.27 o 
   0   6   5     4271.17     3888.72     65.83 o 
   2   6   5       47.09       52.62      8.13 o 
   4   6   5        0.18        8.38      7.90 o 
   6   6   5      199.86      213.97     16.81 o 
   8   6   5      454.26      397.11     25.58 o 
 -15   7   5      204.04      218.06     20.74 o 
 -13   7   5      995.38      941.16     33.46 o 
 -11   7   5      354.06      337.58     16.13 o 
  -9   7   5       58.29       94.65     10.59 o 
  -7   7   5      379.70      368.48     13.87 o 
  -5   7   5     2411.53     2081.87     60.15 o 
  -3   7   5     1286.40     1115.14     26.92 o 
  -1   7   5      163.04      176.60     11.17 o 
   1   7   5       22.83       23.59      8.09 o 
   3   7   5      828.17      807.18     26.22 o 
   5   7   5      384.02      408.21     18.61 o 
   7   7   5       32.45       38.51     12.05 o 
 -14   8   5        0.28       12.44      9.86 o 
 -12   8   5        2.57       24.50      9.11 o 
 -10   8   5       38.17       66.39      9.82 o 
  -8   8   5      146.43      152.07     11.89 o 
  -6   8   5        4.04       11.83      6.15 o 
  -4   8   5      177.43      170.95     12.82 o 
  -2   8   5       25.04       25.47      7.43 o 
   0   8   5      135.65      187.01     15.05 o 
   2   8   5       47.89       55.91     11.31 o 
   4   8   5      372.77      379.32     20.86 o 
   6   8   5      100.71      122.01     20.55 o 
 -13   9   5       34.91       49.26     11.40 o 
 -11   9   5      111.47      139.29     16.01 o 
  -9   9   5      174.86      199.12     29.20 o 
  -7   9   5      129.00      158.78     13.50 o 
  -5   9   5       46.07       51.18      8.66 o 
  -3   9   5       68.42       50.09      9.84 o 
  -1   9   5      197.78      217.96     15.52 o 
   1   9   5      290.12      256.50     15.68 o 
   3   9   5       20.37       16.79     12.43 o 
 -10  10   5       10.18       50.60     10.72 o 
  -8  10   5       81.70       91.85     13.52 o 
  -6  10   5      143.39      189.57     15.67 o 
  -4  10   5       38.06       64.79     10.88 o 
  -2  10   5       17.11       39.19      9.76 o 
   0  10   5        1.02       10.02     10.27 o 
   2  10   5        7.56        6.63     10.29 o 
  -7  11   5       14.65       49.14     11.71 o 
  -5  11   5        6.48       33.22     10.63 o 
  -3  11   5        2.17       13.12     12.92 o 
  -1  11   5       83.48       84.93     16.41 o 
 -18   0   6        4.25       20.61     12.26 o 
 -16   0   6      628.02      551.86     27.15 o 
 -14   0   6      839.53      791.35     39.18 o 
 -12   0   6      290.57      279.35     19.06 o 
 -10   0   6      123.99      116.80     14.13 o 
  -8   0   6     5944.23     5978.73    124.48 o 
  -6   0   6    10524.58    10738.86    186.85 o 
  -4   0   6     1638.01     1622.57     35.60 o 
  -2   0   6       69.50       80.97      6.77 o 
   0   0   6     2127.50     2127.16     55.53 o 
   2   0   6     5258.86     4588.58    236.51 o 
   4   0   6      529.15      507.25     24.15 o 
   6   0   6        2.93        8.09     10.09 o 
   8   0   6       19.97       45.02     13.19 o 
 -19   1   6      117.67      176.01     17.39 o 
 -17   1   6        0.01       10.90      8.45 o 
 -15   1   6      153.34      168.66     12.03 o 
 -13   1   6      174.12      184.96     10.25 o 
 -11   1   6     1399.93     1333.27     33.60 o 
  -9   1   6      872.76      761.85     18.77 o 
  -7   1   6      422.38      492.68     10.96 o 
  -5   1   6     1172.57     1237.25     20.45 o 
  -3   1   6     2443.30     2681.84     38.13 o 
  -1   1   6     2425.99     2289.21     35.95 o 
   1   1   6      117.54      119.96      9.54 o 
   3   1   6       13.93       25.58      5.96 o 
   5   1   6      198.42      215.08     12.28 o 
   7   1   6      393.48      354.06     15.85 o 
 -18   2   6       36.43       75.30     12.43 o 
 -16   2   6       62.07       99.02     12.29 o 
 -14   2   6       81.42      135.95     12.97 o 
 -12   2   6     1009.68      878.34     22.21 o 
 -10   2   6     1607.18     1473.22     30.09 o 
  -8   2   6       29.76       32.11      3.89 o 
  -6   2   6      150.59      119.67      5.11 o 
  -4   2   6     1216.63     1266.76     21.11 o 
  -2   2   6      868.97      765.80     18.02 o 
   0   2   6      833.22      734.70     25.05 o 
   2   2   6       36.13       37.50      6.88 o 
   4   2   6      149.80      176.06     11.59 o 
   6   2   6       63.83       95.21     10.97 o 
   8   2   6       52.56       57.59     13.00 o 
 -17   3   6       63.62       83.82     12.61 o 
 -15   3   6       70.12       86.76     12.11 o 
 -13   3   6      198.24      204.32     13.48 o 
 -11   3   6      888.49      777.59     20.22 o 
  -9   3   6      608.43      561.83     16.77 o 
  -7   3   6     1076.63      889.64     19.70 o 
  -5   3   6     1350.73     1364.00     22.44 o 
  -3   3   6     2307.40     2053.62     33.62 o 
  -1   3   6     1121.61     1031.01     20.68 o 
   1   3   6      560.77      531.77     16.14 o 
   3   3   6      269.98      303.70     14.29 o 
   5   3   6      299.65      273.35     14.44 o 
   7   3   6      241.53      251.72     16.71 o 
 -18   4   6       30.28       43.79     12.00 o 
 -16   4   6      291.09      253.19     16.88 o 
 -14   4   6      133.68      173.94     19.16 o 
 -12   4   6      774.40      752.01     20.92 o 
 -10   4   6      478.12      477.67     15.34 o 
  -8   4   6      996.30      938.17     29.69 o 
  -6   4   6      721.91      691.72     15.91 o 
  -4   4   6       42.83       63.67      5.57 o 
  -2   4   6      263.67      230.33      8.67 o 
   0   4   6      135.39      149.27      9.22 o 
   2   4   6      365.98      358.87     17.01 o 
   4   4   6      118.15      146.91     13.91 o 
   6   4   6       45.81       44.35     10.09 o 
   8   4   6        0.13       16.44     11.37 o 
 -17   5   6      168.22      178.66     19.70 o 
 -15   5   6     1063.53      886.30     32.08 o 
 -13   5   6       31.82       55.33      8.28 o 
 -11   5   6      708.64      663.15     21.27 o 
  -9   5   6      173.14      171.46      9.94 o 
  -7   5   6     4041.01     3488.74    116.19 o 
  -5   5   6      947.92      815.28     21.61 o 
  -3   5   6      209.37      189.01     10.01 o 
  -1   5   6       38.61       52.34      7.34 o 
   1   5   6     1358.80     1296.28     29.52 o 
   3   5   6      659.12      561.38     20.47 o 
   5   5   6        1.75       17.85      8.73 o 
   7   5   6       50.53       65.68     13.74 o 
 -16   6   6       56.60       68.20     14.31 o 
 -14   6   6       58.14       97.10     14.15 o 
 -12   6   6      110.18      125.31     11.39 o 
 -10   6   6      750.38      635.85     36.20 o 
  -8   6   6       30.56       54.18      8.89 o 
  -6   6   6      400.39      353.52     13.82 o 
  -4   6   6      236.97      227.59     12.01 o 
  -2   6   6     2295.40     2085.78     65.94 o 
   0   6   6       89.13      129.51     12.85 o 
   2   6   6      214.57      215.63     17.63 o 
   4   6   6       33.32       66.60     15.79 o 
   6   6   6      391.03      356.97     21.55 o 
 -15   7   6       96.02      109.12     18.47 o 
 -13   7   6       18.59       27.85      8.63 o 
 -11   7   6       32.16       41.51      8.65 o 
  -9   7   6      332.42      286.57     19.63 o 
  -7   7   6       37.75       75.04      8.75 o 
  -5   7   6       16.49       28.77      6.52 o 
  -3   7   6      102.95      138.93     13.33 o 
  -1   7   6      371.35      342.79     16.26 o 
   1   7   6       54.14       81.31     11.84 o 
   3   7   6       41.35       43.50     12.54 o 
   5   7   6        2.64       15.50     11.43 o 
 -14   8   6       11.01       28.09     10.37 o 
 -12   8   6      175.84      191.77     14.93 o 
 -10   8   6      235.40      209.86     13.55 o 
  -8   8   6       21.27       33.44      9.16 o 
  -6   8   6        3.66       19.72      6.53 o 
  -4   8   6      300.21      310.85     14.01 o 
  -2   8   6      395.79      384.96     15.82 o 
   0   8   6       17.47       40.37     10.57 o 
   2   8   6        8.11       26.51     11.36 o 
   4   8   6       46.26       77.49     14.56 o 
 -13   9   6        0.67        0.00      8.90 o 
 -11   9   6      230.80      232.75     18.05 o 
  -9   9   6       90.02      103.06     12.69 o 
  -7   9   6       86.62      124.45     12.89 o 
  -5   9   6      105.20      132.99     17.69 o 
  -3   9   6      316.53      291.14     18.72 o 
  -1   9   6       61.71       71.74     12.73 o 
   1   9   6      146.36      202.90     18.60 o 
   3   9   6      189.76      244.83     21.41 o 
 -10  10   6        2.52       17.22     10.20 o 
  -8  10   6      163.30      247.23     20.08 o 
  -6  10   6      571.71      579.12     23.11 o 
  -4  10   6       41.31       61.50     10.65 o 
  -2  10   6       99.91      120.99     15.04 o 
   0  10   6       39.33       76.61     12.95 o 
  -5  11   6        3.67       26.00     14.32 o 
 -19   1   7       17.37       84.65     49.01 o 
 -17   1   7      146.69      163.27     15.76 o 
 -15   1   7      142.98      166.24     14.77 o 
 -13   1   7        7.37       23.27      5.58 o 
 -11   1   7      271.83      275.16      9.45 o 
  -9   1   7     2485.27     2401.66     35.81 o 
  -7   1   7     1144.97     1023.80     18.73 o 
  -5   1   7       37.35       44.86      4.96 o 
  -3   1   7        0.66       12.37      3.22 o 
  -1   1   7     1160.00     1120.17     35.05 o 
   1   1   7     1256.21     1197.65     35.79 o 
   3   1   7      120.78      175.59     12.90 o 
   5   1   7      233.92      239.89     14.45 o 
   7   1   7        0.23       14.25      8.24 o 
 -18   2   7        6.54       36.30     10.33 o 
 -16   2   7        2.90        6.90      8.11 o 
 -14   2   7      443.17      388.21     16.77 o 
 -12   2   7     1597.44     1420.91     34.63 o 
 -10   2   7       69.41       73.92      5.93 o 
  -8   2   7       32.35       60.23      4.91 o 
  -6   2   7      225.51      214.65      8.49 o 
  -4   2   7     3405.05     3313.09     46.89 o 
  -2   2   7      692.99      680.35     18.17 o 
   0   2   7      437.71      442.90     14.96 o 
   2   2   7      110.51      141.41     11.85 o 
   4   2   7      493.86      521.83     18.72 o 
   6   2   7      344.70      346.03     18.29 o 
 -19   3   7       26.20       24.39     10.29 o 
 -17   3   7      221.09      226.87     16.86 o 
 -15   3   7        0.22        7.91      7.50 o 
 -13   3   7      476.44      511.03     19.22 o 
 -11   3   7      234.37      247.24     11.22 o 
  -9   3   7      395.66      368.60     11.35 o 
  -7   3   7      244.79      231.61      8.80 o 
  -5   3   7      103.61      104.67      6.29 o 
  -3   3   7     1988.50     1863.77     33.56 o 
  -1   3   7       59.93       98.70      8.35 o 
   1   3   7       90.54      132.07     13.98 o 
   3   3   7       80.09       99.08     16.36 o 
   5   3   7      418.46      396.82     18.38 o 
   7   3   7        1.19       21.75      9.96 o 
 -18   4   7      230.39      238.78     21.29 o 
 -16   4   7      195.22      209.31     15.74 o 
 -14   4   7        9.80       26.07      7.93 o 
 -12   4   7       23.78       27.70      6.76 o 
 -10   4   7      894.47      769.76     23.76 o 
  -8   4   7     1078.90      975.89     21.00 o 
  -6   4   7      320.41      274.41     11.06 o 
  -4   4   7        1.13        9.39      5.15 o 
  -2   4   7      264.13      242.49     15.84 o 
   0   4   7      632.41      567.19     19.71 o 
   2   4   7       55.32       64.54      9.19 o 
   4   4   7        4.66       16.85      9.65 o 
   6   4   7        1.99       26.98     10.36 o 
 -17   5   7       20.96       37.41     11.73 o 
 -15   5   7       70.65       85.47     11.97 o 
 -13   5   7      187.35      188.05     11.88 o 
 -11   5   7       78.50       92.66     10.80 o 
  -9   5   7       42.75       38.86      7.66 o 
  -7   5   7      277.13      267.29     11.63 o 
  -5   5   7      185.81      187.80     10.84 o 
  -3   5   7       28.73       37.79      7.40 o 
  -1   5   7      127.31      137.12     13.08 o 
   1   5   7       24.28       54.83      9.49 o 
   3   5   7        5.80       23.04      8.61 o 
   5   5   7        0.06       14.56      9.21 o 
 -16   6   7       95.50      148.22     16.51 o 
 -14   6   7       16.97        8.12      9.58 o 
 -12   6   7       10.97       16.61      7.62 o 
 -10   6   7       20.58       25.48      7.61 o 
  -8   6   7      387.74      378.08     14.42 o 
  -6   6   7      161.86      169.57     11.51 o 
  -4   6   7        0.89        7.04      6.19 o 
  -2   6   7       28.21       30.11      8.07 o 
   0   6   7      152.25      187.92     18.07 o 
   2   6   7      147.77      197.29     21.54 o 
   4   6   7        4.75       21.08     10.67 o 
 -15   7   7       28.88       42.59     11.70 o 
 -13   7   7      759.08      643.75     23.85 o 
 -11   7   7      206.69      210.30     14.90 o 
  -9   7   7      107.08      128.11     12.71 o 
  -7   7   7       13.28       21.40      6.45 o 
  -5   7   7     1010.24      902.70     25.41 o 
  -3   7   7      374.35      331.48     16.12 o 
  -1   7   7       34.61       47.69      9.94 o 
   1   7   7      164.15      192.51     19.39 o 
   3   7   7       49.97       45.89     12.65 o 
 -14   8   7       34.82       87.00     12.52 o 
 -12   8   7      159.70      202.14     15.55 o 
 -10   8   7      137.01      153.07     12.75 o 
  -8   8   7      546.16      553.25     25.08 o 
  -6   8   7       52.67       73.58      9.72 o 
  -4   8   7      908.34      782.07     23.72 o 
  -2   8   7        1.36        0.00      8.22 o 
   0   8   7      259.56      282.73     16.98 o 
   2   8   7       20.19       53.76     12.90 o 
 -13   9   7        4.47       24.33     10.30 o 
 -11   9   7       20.39       30.73      9.11 o 
  -9   9   7      284.44      252.68     18.94 o 
  -7   9   7      199.18      221.88     16.40 o 
  -5   9   7       22.92       31.58      9.25 o 
  -3   9   7       13.49       27.56     10.12 o 
  -1   9   7      164.42      198.66     18.25 o 
   1   9   7      136.28      147.36     18.70 o 
 -10  10   7       20.60       21.99     10.58 o 
  -8  10   7       55.63      101.81     17.36 o 
  -6  10   7        6.81        0.00      8.48 o 
  -4  10   7        1.07       11.71     10.09 o 
  -2  10   7        0.70       15.78     10.72 o 
 -18   0   8        3.48        8.64     13.54 o 
 -16   0   8      450.34      421.24     32.59 o 
 -14   0   8     2487.06     2128.40     59.76 o 
 -12   0   8      455.10      402.97     19.65 o 
 -10   0   8        2.75       15.52      5.61 o 
  -8   0   8      581.69      559.36     18.96 o 
  -6   0   8    10561.29    10134.01    180.53 o 
  -4   0   8     5452.81     5354.05    116.83 o 
  -2   0   8       77.40      111.31     14.86 o 
   0   0   8       20.37       33.16     10.62 o 
   2   0   8     2522.88     2407.78     69.44 o 
   4   0   8     1922.18     1721.72     69.19 o 
   6   0   8       14.12       59.57     18.43 o 
 -19   1   8       68.31       96.05     12.53 o 
 -17   1   8       58.30      118.02     13.11 o 
 -15   1   8       80.60      109.17     13.86 o 
 -13   1   8       27.32       32.42      7.47 o 
 -11   1   8     1052.15      959.95     20.63 o 
  -9   1   8     1339.73     1230.79     22.31 o 
  -7   1   8       15.46       23.37      5.11 o 
  -5   1   8      634.08      583.53     13.74 o 
  -3   1   8     1063.81      998.64     23.87 o 
  -1   1   8     1637.76     1528.45     33.48 o 
   1   1   8      152.01      172.61     15.30 o 
   3   1   8      292.17      263.95     13.83 o 
   5   1   8       42.94       67.34     11.41 o 
 -18   2   8      101.44      169.53     16.16 o 
 -16   2   8      206.06      233.21     14.61 o 
 -14   2   8      127.75      156.57     14.12 o 
 -12   2   8      603.26      567.81     17.22 o 
 -10   2   8      673.79      615.16     15.70 o 
  -8   2   8      735.04      712.26     15.46 o 
  -6   2   8      688.29      654.70     14.76 o 
  -4   2   8     1269.21     1158.10     21.69 o 
  -2   2   8      438.76      391.41     14.37 o 
   0   2   8       52.00       68.66      8.86 o 
   2   2   8      246.29      261.58     14.57 o 
   4   2   8      162.00      216.44     17.17 o 
 -19   3   8       52.12       96.26     15.61 o 
 -17   3   8      139.52      168.88     16.15 o 
 -15   3   8       59.48       89.82     11.44 o 
 -13   3   8       99.21      107.65     12.04 o 
 -11   3   8      864.93      687.20     19.55 o 
  -9   3   8     2363.81     2119.73     36.92 o 
  -7   3   8      410.85      356.38     12.11 o 
  -5   3   8      108.09      136.07      8.85 o 
  -3   3   8      928.71      929.09     23.02 o 
  -1   3   8     2631.47     2374.08     50.50 o 
   1   3   8      328.28      319.49     20.22 o 
   3   3   8        0.28       18.52      8.93 o 
   5   3   8       78.61      143.73     16.13 o 
 -18   4   8      143.46      229.06     18.51 o 
 -16   4   8       44.67       78.19     11.60 o 
 -14   4   8       51.03       78.73     10.69 o 
 -12   4   8        0.08        3.69      5.04 o 
 -10   4   8      676.55      647.00     19.17 o 
  -8   4   8      184.03      213.56     12.00 o 
  -6   4   8      496.32      449.36     15.19 o 
  -4   4   8       14.96       15.28      6.25 o 
  -2   4   8      260.14      249.64     15.84 o 
   0   4   8       37.21       43.83      8.87 o 
   2   4   8      316.42      281.79     15.37 o 
   4   4   8       23.30       37.82     10.43 o 
 -17   5   8       25.00       43.41     11.02 o 
 -15   5   8      580.88      472.39     20.40 o 
 -13   5   8      702.32      620.67     33.45 o 
 -11   5   8      121.63      130.50     12.73 o 
  -9   5   8       38.12       56.46      9.11 o 
  -7   5   8     1192.16      972.30     24.78 o 
  -5   5   8     1635.25     1607.96     34.43 o 
  -3   5   8      118.82      135.50     13.85 o 
  -1   5   8       14.39       42.91      9.73 o 
   1   5   8      321.33      285.53     17.73 o 
   3   5   8      432.87      406.14     21.77 o 
 -16   6   8       47.40       43.30     12.00 o 
 -14   6   8       86.94      120.01     13.63 o 
 -12   6   8      230.53      222.86     14.64 o 
 -10   6   8      459.13      382.52     17.42 o 
  -8   6   8       78.25      104.29     10.60 o 
  -6   6   8      146.72      191.30     11.17 o 
  -4   6   8       43.83       55.47     17.17 o 
  -2   6   8      520.09      500.38     20.04 o 
   0   6   8      445.95      424.82     21.62 o 
   2   6   8        5.59       31.83     14.29 o 
 -15   7   8        1.28        6.56     10.69 o 
 -13   7   8      194.40      212.43     22.12 o 
 -11   7   8      674.27      579.61     22.47 o 
  -9   7   8      191.03      219.85     14.65 o 
  -7   7   8        0.41       15.64      7.64 o 
  -5   7   8        2.24       15.18      9.69 o 
  -3   7   8      237.85      247.98     15.12 o 
  -1   7   8      205.42      226.71     19.14 o 
   1   7   8      100.60      124.42     16.97 o 
 -14   8   8       15.87       40.37     10.56 o 
 -12   8   8        8.62       18.68     14.31 o 
 -10   8   8      240.22      267.92     17.50 o 
  -8   8   8      209.25      212.28     14.97 o 
  -6   8   8       87.07      120.53     12.87 o 
  -4   8   8       22.84       35.28     10.10 o 
  -2   8   8      284.85      316.05     17.85 o 
   0   8   8      167.46      222.54     23.07 o 
 -11   9   8      241.88      272.47     16.15 o 
  -9   9   8      236.14      245.45     16.61 o 
  -7   9   8       81.42       86.90     12.68 o 
  -5   9   8      152.01      211.63     17.53 o 
  -3   9   8       18.20       31.14     11.28 o 
  -1   9   8      305.44      332.48     20.54 o 
  -8  10   8      131.02      152.64     17.13 o 
  -6  10   8      554.97      496.55     29.27 o 
 -19   1   9       41.18       51.82     11.60 o 
 -17   1   9      898.67      806.61     30.67 o 
 -15   1   9     1162.59     1048.00     39.20 o 
 -13   1   9       48.47       57.46      9.48 o 
 -11   1   9        0.03       10.92      5.33 o 
  -9   1   9     3559.09     3353.77     49.39 o 
  -7   1   9     7719.70     7474.46     97.90 o 
  -5   1   9      294.55      328.55     11.58 o 
  -3   1   9       64.76      100.36     10.98 o 
  -1   1   9      971.57      855.47     24.73 o 
   1   1   9     1869.91     1699.94     39.54 o 
   3   1   9      133.00      155.24     17.66 o 
 -18   2   9       55.76       68.66     11.47 o 
 -16   2   9       62.38       93.97     11.52 o 
 -14   2   9      459.50      398.46     17.51 o 
 -12   2   9     3246.18     2902.71     61.76 o 
 -10   2   9     1457.16     1350.20     27.34 o 
  -8   2   9      286.48      250.29     11.70 o 
  -6   2   9      264.96      290.02     10.14 o 
  -4   2   9     3638.53     3372.10     59.21 o 
  -2   2   9     1737.04     1472.71     47.57 o 
   0   2   9       84.03       92.88     12.64 o 
   2   2   9       10.56       12.74     10.59 o 
   4   2   9      318.69      325.49     18.31 o 
 -19   3   9       83.43      141.28     15.33 o 
 -17   3   9        6.74       16.89      9.19 o 
 -15   3   9       10.00       28.63      8.47 o 
 -13   3   9      190.75      189.35     12.97 o 
 -11   3   9      300.12      327.21     13.56 o 
  -9   3   9        0.02       21.51      6.63 o 
  -7   3   9       11.73        9.56      6.51 o 
  -5   3   9      299.83      344.03     14.94 o 
  -3   3   9      305.26      258.36     13.79 o 
  -1   3   9       91.24      125.47     14.02 o 
   1   3   9       81.73      115.57     13.49 o 
   3   3   9       39.57       44.67     11.32 o 
 -18   4   9       85.65      104.60     16.11 o 
 -16   4   9      302.62      281.58     17.02 o 
 -14   4   9      304.60      274.55     14.97 o 
 -12   4   9      634.71      504.73     19.33 o 
 -10   4   9      412.50      358.38     19.37 o 
  -8   4   9      928.27      831.43     22.55 o 
  -6   4   9      461.39      428.47     15.77 o 
  -4   4   9      538.34      394.60     19.04 o 
  -2   4   9      217.62      213.83     18.09 o 
   0   4   9      248.87      257.86     20.98 o 
   2   4   9      180.82      227.74     22.49 o 
 -17   5   9        6.02       14.68     11.33 o 
 -15   5   9      142.07      165.01     18.47 o 
 -13   5   9      116.75      124.29     15.52 o 
 -11   5   9       62.57       87.44     11.61 o 
  -9   5   9       83.39       93.41     14.17 o 
  -7   5   9        0.07       22.57      6.97 o 
  -5   5   9       46.69       59.94      9.95 o 
  -3   5   9       13.34       34.98     10.28 o 
  -1   5   9       70.30       71.09     13.29 o 
   1   5   9       10.03       29.98     11.64 o 
 -16   6   9       85.61      136.27     16.75 o 
 -14   6   9      265.47      248.34     15.45 o 
 -12   6   9       13.65       16.70      8.37 o 
 -10   6   9       84.17      112.45     15.06 o 
  -8   6   9      276.82      290.22     14.16 o 
  -6   6   9      232.96      209.99     13.90 o 
  -4   6   9       25.79       18.41      8.84 o 
  -2   6   9      129.67      141.99     18.13 o 
   0   6   9      258.25      263.61     19.04 o 
 -15   7   9        0.60        7.36     11.55 o 
 -13   7   9      295.02      310.60     17.45 o 
 -11   7   9      722.54      617.13     24.10 o 
  -9   7   9        1.10       19.74      8.70 o 
  -7   7   9       75.84      155.04     14.72 o 
  -5   7   9      118.93      135.91     15.10 o 
  -3   7   9      671.81      660.50     27.79 o 
  -1   7   9        0.54       12.89     10.19 o 
 -14   8   9       22.39       32.13     11.75 o 
 -12   8   9      385.53      416.59     20.08 o 
 -10   8   9       36.45       63.42     11.49 o 
  -8   8   9      206.77      241.29     15.91 o 
  -6   8   9       11.86       22.06     13.58 o 
  -4   8   9      508.51      482.03     23.70 o 
  -2   8   9      526.67      466.36     28.86 o 
 -11   9   9       28.37       30.02     10.86 o 
  -9   9   9      244.58      262.65     35.68 o 
  -7   9   9      211.83      197.10     18.64 o 
  -5   9   9       92.82      146.39     19.61 o 
 -18   0  10      357.91      346.06     29.50 o 
 -16   0  10       93.58       85.65     26.32 o 
 -14   0  10     1384.45     1134.52     52.41 o 
 -12   0  10      129.92      144.96     16.92 o 
 -10   0  10     1462.06     1498.18     39.12 o 
  -8   0  10       28.04       30.62      8.25 o 
  -6   0  10     1331.19     1238.11     45.29 o 
  -4   0  10      331.43      290.36     18.93 o 
  -2   0  10      138.98      187.63     21.62 o 
   0   0  10       10.62       34.84     13.14 o 
   2   0  10       54.85      106.83     19.32 o 
 -19   1  10       85.83      106.24     15.53 o 
 -17   1  10       51.33       77.12     13.84 o 
 -15   1  10      161.00      193.31     16.17 o 
 -13   1  10      301.64      308.79     14.95 o 
 -11   1  10      150.59      156.37      9.56 o 
  -9   1  10      437.11      397.46     13.35 o 
  -7   1  10      153.41      171.13      8.33 o 
  -5   1  10      296.00      326.25     13.78 o 
  -3   1  10        0.12       17.27      7.04 o 
  -1   1  10      315.44      299.95     15.24 o 
   1   1  10        0.06       23.51     10.41 o 
 -18   2  10        6.54        9.12      9.18 o 
 -16   2  10       69.51      100.80     12.66 o 
 -14   2  10      250.51      229.10     14.22 o 
 -12   2  10       28.16       23.40      8.46 o 
 -10   2  10       77.64       91.03     10.47 o 
  -8   2  10      267.32      258.19     11.00 o 
  -6   2  10      245.30      242.54     13.87 o 
  -4   2  10        0.71        5.52      7.37 o 
  -2   2  10      106.25      148.74     15.29 o 
   0   2  10      161.58      243.11     20.24 o 
   2   2  10        0.77       27.05     11.20 o 
 -19   3  10       64.80      108.72     15.71 o 
 -17   3  10       62.08      117.32     13.35 o 
 -15   3  10       60.83       87.21     11.77 o 
 -13   3  10       32.14       45.81      9.04 o 
 -11   3  10      379.93      336.56     14.76 o 
  -9   3  10      339.85      338.74     14.06 o 
  -7   3  10        4.36       25.39      7.63 o 
  -5   3  10        7.46       17.42      7.86 o 
  -3   3  10      199.28      202.62     16.23 o 
  -1   3  10       78.31      131.29     17.40 o 
   1   3  10       18.55       52.87     12.15 o 
 -18   4  10      133.78      184.12     18.07 o 
 -16   4  10       87.84      116.96     16.12 o 
 -14   4  10        6.20       18.30      9.25 o 
 -12   4  10       30.01       32.04      8.47 o 
 -10   4  10      374.87      334.65     15.94 o 
  -8   4  10      212.67      204.04     12.30 o 
  -6   4  10       32.59       41.55      8.65 o 
  -4   4  10       53.80       87.72     12.74 o 
  -2   4  10      190.29      201.21     20.29 o 
   0   4  10       89.39      106.56     16.01 o 
 -17   5  10        0.86        0.00     11.51 o 
 -15   5  10      111.85      126.03     15.96 o 
 -13   5  10      501.93      493.82     20.67 o 
 -11   5  10       90.71      109.29     12.78 o 
  -9   5  10       10.48       29.76      7.88 o 
  -7   5  10      248.41      279.65     15.56 o 
  -5   5  10      882.12      799.60     29.70 o 
  -3   5  10      137.85      188.90     17.79 o 
  -1   5  10       16.16       39.58     12.00 o 
 -16   6  10        0.26        8.88     10.19 o 
 -14   6  10       83.29      132.44     14.92 o 
 -12   6  10        2.77       12.59      9.35 o 
 -10   6  10      413.82      449.82     20.28 o 
  -8   6  10      148.87      187.40     14.99 o 
  -6   6  10        1.69       22.28      9.49 o 
  -4   6  10        4.21        4.74     13.80 o 
  -2   6  10      261.12      281.18     19.19 o 
 -15   7  10        0.78       24.91     16.73 o 
 -13   7  10        0.21       20.12     16.19 o 
 -11   7  10      125.29      127.71     20.50 o 
  -9   7  10      186.42      186.18     19.98 o 
  -7   7  10       12.79       12.03      9.31 o 
  -5   7  10       25.99       54.04     12.58 o 
  -3   7  10        0.59        0.00     10.61 o 
 -12   8  10       33.85       56.77     15.12 o 
 -10   8  10       97.72      148.71     16.51 o 
  -8   8  10       91.06      163.03     30.53 o 
  -6   8  10        8.17       27.32     13.87 o 
 -19   1  11        6.58       23.50     11.15 o 
 -17   1  11      248.36      235.65     18.86 o 
 -15   1  11      376.83      366.80     20.03 o 
 -13   1  11      117.35      135.68     13.38 o 
 -11   1  11      165.50      211.13     12.12 o 
  -9   1  11      206.46      226.91     11.20 o 
  -7   1  11      289.61      253.43     14.57 o 
  -5   1  11      395.64      365.36     15.91 o 
  -3   1  11      102.90      157.49     16.05 o 
  -1   1  11       16.41       15.26     14.67 o 
 -18   2  11       24.52       65.72     15.19 o 
 -16   2  11       22.93       41.86      9.69 o 
 -14   2  11       19.58       36.41      9.35 o 
 -12   2  11      566.80      488.33     19.09 o 
 -10   2  11      245.90      249.87     11.49 o 
  -8   2  11        6.75       17.74      7.95 o 
  -6   2  11       22.35       40.49     10.00 o 
  -4   2  11      137.72      202.99     24.60 o 
  -2   2  11      165.29      222.56     19.34 o 
   0   2  11       13.56       10.88     19.29 o 
 -17   3  11        2.75       10.55      9.76 o 
 -15   3  11       23.39       33.69      8.98 o 
 -13   3  11      252.81      251.93     14.50 o 
 -11   3  11      805.32      777.68     25.62 o 
  -9   3  11       78.94      119.95     12.79 o 
  -7   3  11       85.17      116.07     21.03 o 
  -5   3  11       79.34      131.95     15.94 o 
  -3   3  11      700.87      642.00     28.37 o 
  -1   3  11      123.93      163.10     19.31 o 
 -18   4  11       61.76       70.64     20.98 o 
 -16   4  11      252.99      239.65     20.14 o 
 -14   4  11      404.10      416.02     24.81 o 
 -12   4  11       50.15       84.50     12.19 o 
 -10   4  11      200.53      240.71     16.47 o 
  -8   4  11      655.17      639.94     24.73 o 
  -6   4  11      812.98      702.69     27.81 o 
  -4   4  11        8.95       28.93     10.84 o 
  -2   4  11        2.01       33.19     11.59 o 
 -17   5  11       13.88       53.31     13.40 o 
 -15   5  11        7.93       20.62     11.15 o 
 -13   5  11       26.89       60.69     11.11 o 
 -11   5  11       14.06       26.14      9.78 o 
  -9   5  11       16.78       30.02      9.75 o 
  -7   5  11       22.31       58.53     12.22 o 
  -5   5  11        0.53       21.84     13.59 o 
  -3   5  11        1.45        3.03     10.67 o 
 -14   6  11      104.82      165.92     19.73 o 
 -12   6  11       53.92       68.81     12.51 o 
 -10   6  11       25.76       17.06     15.58 o 
  -8   6  11      377.85      323.54     22.31 o 
  -6   6  11      303.26      294.44     20.07 o 
  -4   6  11       47.89       58.64     13.93 o 
 -13   7  11      190.58      245.49     26.54 o 
 -11   7  11      393.69      385.22     20.09 o 
  -9   7  11      150.14      218.21     21.62 o 
  -7   7  11        0.02       13.20     12.57 o 
 -18   0  12        9.51       20.43     17.12 o 
 -16   0  12        0.06       35.94     48.53 o 
 -14   0  12      184.94      197.73     23.79 o 
 -12   0  12      565.89      513.82     32.95 o 
 -10   0  12      273.98      310.99     23.72 o 
  -8   0  12       10.09       14.64     12.43 o 
  -6   0  12      235.52      229.07     23.60 o 
  -4   0  12      404.14      395.65     25.11 o 
  -2   0  12       60.01       86.19     37.91 o 
 -17   1  12       87.81       97.88     15.30 o 
 -15   1  12        5.26       16.51      9.60 o 
 -13   1  12       20.52       33.34     10.11 o 
 -11   1  12        0.06       13.97      7.02 o 
  -9   1  12      242.05      263.51     17.66 o 
  -7   1  12      146.92      199.14     17.04 o 
  -5   1  12       25.23       55.40     12.59 o 
  -3   1  12        4.46       27.71     22.91 o 
 -18   2  12       99.73      115.58     29.10 o 
 -16   2  12       54.00       82.33     13.62 o 
 -14   2  12        3.90       20.29      9.50 o 
 -12   2  12       64.63       76.79     11.01 o 
 -10   2  12      245.98      260.89     18.24 o 
  -8   2  12      242.29      231.71     18.59 o 
  -6   2  12       11.02        6.22     10.14 o 
  -4   2  12        2.15       27.63     11.44 o 
 -17   3  12       26.05       33.09     11.53 o 
 -15   3  12       99.46      128.27     16.78 o 
 -13   3  12       43.26       48.79     11.25 o 
 -11   3  12        8.48        4.95      8.44 o 
  -9   3  12      113.89      157.01     16.38 o 
  -7   3  12      185.39      226.92     17.93 o 
  -5   3  12       86.05      113.41     15.97 o 
  -3   3  12       20.09       68.94     14.44 o 
 -16   4  12       56.65       82.36     14.29 o 
 -14   4  12       10.02       11.49     10.36 o 
 -12   4  12       40.22       61.73     11.87 o 
 -10   4  12       79.02      114.04     21.05 o 
  -8   4  12      171.56      225.57     18.95 o 
  -6   4  12        1.53        0.00     13.05 o 
  -4   4  12      171.44      210.81     21.69 o 
 -15   5  12       94.36       95.03     16.35 o 
 -13   5  12      376.47      332.98     18.18 o 
 -11   5  12       87.25      157.78     18.49 o 
  -9   5  12       71.30       85.99     14.22 o 
  -7   5  12       10.46       11.17     12.53 o 
  -5   5  12      343.43      368.02     22.04 o 
 -14   6  12       37.01       38.76     12.28 o 
 -12   6  12       17.28       44.71     13.54 o 
 -10   6  12       43.21       76.78     17.30 o 
  -8   6  12      105.63      154.24     18.33 o 
 -17   1  13       88.98      113.53     16.92 o 
 -15   1  13      306.10      295.86     19.31 o 
 -13   1  13      395.19      374.50     21.27 o 
 -11   1  13      228.74      255.48     16.75 o 
  -9   1  13      401.63      439.20     33.63 o 
  -7   1  13      350.61      335.41     21.41 o 
  -5   1  13      116.26      151.73     18.48 o 
 -16   2  13       46.63       64.68     15.42 o 
 -14   2  13        2.77       13.58     13.27 o 
 -12   2  13      201.93      229.17     18.76 o 
 -10   2  13      545.02      493.24     25.02 o 
  -8   2  13       36.73       83.24     15.02 o 
  -6   2  13        0.59       31.50     11.75 o 
 -15   3  13       13.75       20.11     11.88 o 
 -13   3  13        7.51       24.28      9.92 o 
 -11   3  13      671.73      652.68     32.39 o 
  -9   3  13      446.80      505.79     24.75 o 
  -7   3  13        7.64        9.71     11.81 o 
 -14   4  13      403.21      389.15     23.06 o 
 -12   4  13      154.69      219.26     21.27 o 
 -10   4  13       39.52       90.26     16.88 o 
  -8   4  13      311.15      295.99     20.73 o 
 -11   5  13        0.79       21.83     13.79 o 
 -14   0  14       25.30       25.10     18.43 o 
 -12   0  14       54.49       46.84     24.63 o 
 -10   0  14        6.92       49.83     17.67 o 
 -15   1  14       17.27       53.80     13.04 o 
 -13   1  14       26.22       70.99     28.01 o 
 -11   1  14        0.38       17.71     12.32 o 
  -9   1  14       72.10      113.95     18.04 o 
 -14   2  14        2.64        0.00     46.36 o 
 -12   2  14       82.47      121.22     26.32 o 
 -10   2  14       13.13       41.06     16.28 o 
                                                 
